# Supplementary material for: Easy-to-Operate Co-Flow Step Emulsification Device for High-Throughput Three-Dimensional Cell Culture
Source: Biosensors (Basel). 2022 May 18;12(5):350. doi: 10.3390/bios12050350 (PMC9138713; doi:10.3390/bios12050350)
Supplement: Supplementary file 1 [file biosensors-12-00350-s001.zip]

Archive with 2 entries (2 files):
- biosensors-1722117-supplementary.pdf
- Movie S1.mp4
